# Supplementary material for: Epigenetic age deacceleration in youth at familial risk for schizophrenia and bipolar disorder
Source: Transl Psychiatry. 2023 May 8;13:155. doi: 10.1038/s41398-023-02463-w (PMC10167217; doi:10.1038/s41398-023-02463-w)
Supplement: Supplementary file 1 — Supplemental Material [file 41398_2023_2463_MOESM1_ESM.xlsx]

## Sheet: ST1
Supplementary Table 1. Correlation between chronologic and epigenetic age measured with 6 epigenetic clocks, measured for the whole sample and for the methylation data extracted from blood and saliva samples separately. Significant correlations are marked in bold.
	Epigenetic clock	All sample		Blood methylation		Saliva methylation
		correlation coefficient	p.adj	correlation coefficient	p.adj	correlation coefficient	p.adj
	Horvath	0.623152	1.1232e-12	0.577224	5.7825e-08	0.726333	4.392e-07
	Hannum	0.556961	4.182e-10	0.636716	8.52e-10	0.778952	2.16771e-08
	Levine	0.562118	3.834e-10	0.528496	7.68462e-07	0.737485	2.56e-07
	PedBE	0.383441	7.128e-10	0.528805	8.175e-07	0.625847	2.97e-05
	Wu	0.546461	8.325e-10	0.530741	7.96909e-07	0.634221	2.292e-05
	TL	-0.304732	0.000885176	-0.47571	1.20729e-05	-0.396729	0.014
	Telomere length (TL)

## Sheet: ST2
Supplementary Table 2. Epigenetic age acceleration differences between FHR and controls in the entore sample and stratified by tissue provided for methylation analysis. Significant differences are marked in bold.
		Epigenetic age acceleration	All	FHR	Controls	FHR membership comparison
			mean(SD)	mean(SD)	mean(SD)	t	R2	p.adj
	Both tissues	Horvath	0.00(2.99)	-0.98(2.70)	0.81(2.99)	-3.49074	0.0823945	0.00412815
		Hannum	0.00(2.69)	-0.83(2.52)	0.69(2.65)	-3.25365	0.0718787	0.00450898
		Levine	0.00(5.01)	-0.52(4.66)	0.43(5.28)	-1.02802	0.00323996	0.367363
		PedBE	0.00(0.69)	-0.14(0.63)	0.11(0.71)	-2.04649	0.0269973	0.0860576
		Wu	0.00(0.64)	-0.07(0.66)	0.06(0.63)	-1.12553	0.00487288	0.394126
		TL	0.00(0.13)	0.01(0.14)	-0.01(0.13)	0.88253	0.00106929	0.379364
	Blood	Horvath	0.00(2.84)	-1.09(2.20)	0.59(2.98)	-2.61808	0.082064	0.0640036
		Hannum	0.00(2.62)	-0.83(2.22)	0.45(2.74)	-2.13536	0.056601	0.107861
		Levine	0.00(5.29)	-0.06(5.09)	0.04(5.44)	-0.118281	0.00173325	0.906157
		PedBE	0.00(0.45)	-0.14(0.34)	0.08(0.49)	-2.11939	0.0558256	0.0746463
		Wu	0.00(0.66)	-0.15(0.67)	0.08(0.65)	-1.4801	0.0317211	0.21448
		TL	0.00(0.11)	0.02(0.16)	-0.01(0.11)	1.08558	0.016389	0.337317
	Saliva	Horvath	0.00(3.33)	-0.86(3.22)	1.64(3.01)	-2.42395	0.259671	0.0624515
		Hannum	0.00(2.85)	-0.84(2.86)	1.61(2.10)	-2.52683	0.240744	0.0973419
		Levine	0.00(4.45)	-1.04(4.18)	1.99(4.43)	-2.0207	0.220171	0.102429
		PedBE	0.00(1.02)	-0.13(0.86)	0.26(1.29)	-1.0524	0.157138	0.449934
		Wu	0.00(0.62)	0.02(0.64)	-0.04(0.58)	-0.0984515	0.150725	0.92214
		TL	0.00(0.16)	0.00(0.16)	0.00(0.17)	0.355336	0.147667	0.869438

## Sheet: ST3
Supplementary Table 3. Epigenetic age acceleration analyses using cell-adjusted estimates. Significant differences are marked in bold.
	Cell-adjusted epigenetic age acceleration	FHR membership			Obstetric complications			Socieconomic status			Recent stressful life events (number)			Recent stressful life events (impact)
		t	R2	p.adj	t	R2	p.adj	t	R2	p.adj	t	R2	p.adj	t	R2	p.adj
	Horvath	-2.76172	0.0516997	0.0134251	-0.17375	0.000260111	0.985569	-0.343183	0.00114771	1	0.0393244	0.00129866	0.968713	0.312062	0.00225488	1
	Hannum	-2.76422	0.0517963	0.0199938	0.950863	0.00753079	1	-0.342195	0.00301474	1	0.0765015	0	1	0.368746	-0.000296374	1
	Levine	-0.637485	-0.00185566	0.630118	1.17948	0.0117584	1	-1.36206	0.0173631	1	-0.969024	0.0101919	1	-0.714973	0.00599754	1
	PedBE	-2.82339	0.0540981	0.0337048	0.261905	0.000509573	1	-0.251563	0	1	0.706827	0.00484555	1	0.618601	0.0036962	1
	Wu	-1.05736	0.00371642	0.438901	1.5458	0.0198799	1	-0.0607376	0.00140053	0.993056	-0.992654	0.00932266	1	-0.587183	0.00306518	1
	TL	0.445938	-0.00349347	0.656495	-0.2235	0.000429511	0.988259	0.895551	0.0208212	0.994264	1.19857	0.0168559	1	1.4286	0.0244128	1

## Sheet: SF1
Supplementary Figure 1. Histogram showing age of FHR and control individuals.
